# Supplementary material for: Targeted Detection of 76 Carnitine Indicators Combined with a Machine Learning Algorithm Based on HPLC-MS/MS in the Diagnosis of Rheumatoid Arthritis
Source: Metabolites. 2025 Mar 18;15(3):205. doi: 10.3390/metabo15030205 (PMC11944147; doi:10.3390/metabo15030205)
Supplement: Supplementary file 1 [file metabolites-15-00205-s001.zip]

Archive with 1 entries (1 files):
- metabolites-3523217-supplementary.pdf
